# Supplementary material for: Genomic profiling of breast tumours in relation to BRCA abnormalities and phenotypes
Source: Breast Cancer Res. 2009 Jul 9;11(4):R47. doi: 10.1186/bcr2334 (PMC2750106; doi:10.1186/bcr2334)
Supplement: Additional file 1 — An Excel file containing a table that lists antibodies used in the study for immunohistochemistry analysis on tissue microarray sections. [file bcr2334-S1.xls]

## Sheet: Sheet1
Antibodies	Marker	Antibody ID	Manufacturer	Dilution	Time (min)
Estrogen	ER	1D5	DAKO	1: 100	30
Progesterone	PR	PgR 636	DAKO	1: 100	30
HercepTest Kit	HER-2	-	DAKO	-	-
EGFR pharmDx Kit (manual use)	EGFR	-	DAKO	-	-
Cytokeratin 5/6	CK5/6	D5/16 B4	DAKO	1 : 50	30
Cytokeratin 8	CK8	35bH11	DAKO	1 : 100	30
Cytokeratin 18	CK18	DC 10	DAKO	1 : 50	30
BRCA1	BRCA1	MS110	Calbiochem	1 : 200	60
