# Supplementary material for: Genomic profiling of breast tumours in relation to BRCA abnormalities and phenotypes
Source: Breast Cancer Res. 2009 Jul 9;11(4):R47. doi: 10.1186/bcr2334 (PMC2750106; doi:10.1186/bcr2334)
Supplement: Additional file 4 — An Excel file containing a sample annotation table describing the cluster outcomes in terms of BRCA status, AI at the BRCA1 and BRCA2 loci, genomic instability index along with tumour phenotypes. [file bcr2334-S4.xls]

## Sheet: Sheet1
Simple-profile subgroup
	Sample ID	BRCA2 germl mut	BRCA2 AI	BRCA1 germl mut	BRCA1 AI	BRCA1 epigenetic silencing	GI index	Five biomarker phenotype	Tumour grade
	a142541	0	AI	0	no AI	0	0.071	triple-negative	3
	a61383	0	no AI	0	AI	0	0.15	luminal-H2	3
	a124763	0	NA	0	NA	1	0.086	luminal-H2	3
	a61334	0	no AI	0	no AI	0	0.093	luminal	2
	a124755	0	no AI	0	AI	0	0.034	luminal	1
	a124806	0	no AI	0	no AI	0	0.14	luminal	1
	a141021	0	no AI	0	Homo	0	0.099	luminal	1
	a141214	0	no AI	0	no AI	0	0.12	luminal	1
	a141227	0	no AI	0	AI	0	0.13	luminal	3
	a142531	0	no AI	0	no AI	0	0.041	luminal	1
	a7435802	0	no AI	0	no AI	0	0.078	luminal	1
	a7440402	0	no AI	0	no AI	0	0.14	luminal	NA
	a7441302	0	no AI	0	no AI	0	0.14	luminal	2
	a7560302	0	AI	0	AI	0	0.17	luminal	2
	a141753	0	Homo	0	no AI	0	0.0074	doubleneg-H2	3
	a142526	0	no AI	0	no AI	0	0.15	doubleneg-H2	3
	a75690	0	NA	0	NA	0	0.026	basal-core	3
	a74058	0	NA	0	NA	0	0.0014	basal-core	3
	a124091	0	AI	0	AI	0	0.15	basal-core	3
	a125071	0	no AI	0	no AI	0	0.048	basal-core	3
	a79088	0	NA	0	NA	1	0.005	basal-core	2
	a124292	0	NA	0	NA	0	0.063	basal-core	2
	a74059	0	NA	0	NA	0	0.024	5NP	3
	a7743702	0	NA	1	NA	NA	0.29	triple-negative	NA
	a8416702	0	NA	1	NA	NA	0.089	triple-negative	NA
	a128489	1	NA	0	NA	0	0.14	luminal	1
	a128495	1	NA	0	NA	1	0.15	luminal	1
	a61736	1	NA	0	NA	0	0.078	luminal	3
	a7736902	1	NA	0	NA	NA	0.17	luminal	2
	a128049	1	NA	0	NA	0	0.27	basal-core	3
	a68466	1	no AI	0	Homo	0	0.034	basal-core	3
	a130513	1	no AI	0	no AI	0	0.0018	basal-core	2
	a142535	1	NA	0	NA	1	0.11	5NP	2
GII-high-III subgroup
	Sample ID	BRCA2 germl mut	BRCA2.AI	BRCA1 germl mut	BRCA1 LOH	BRCA1 epigenetic silencing	GI index	Five biomarker phenotype	Tumour grade
	a61382	0	no AI	0	no AI	0	0.26	luminal	1
	a124793	0	NA	0	NA	0	0.39	luminal	3
	a125222	0	no AI	0	no AI	0	0.29	luminal	2
	a123873	0	no AI	0	no AI	0	0.33	luminal	3
	a124792	0	AI	0	no AI	0	0.44	luminal	1
	a125069	0	no AI	0	AI	0	0.37	luminal	2
	a61426	0	no AI	0	no AI	0	0.5	luminal	2
	a7417702	1	NA	0	NA	0	0.37	luminal	NA
	a7436202	0	no AI	0	no AI	0	0.33	luminal	NA
	a7586602	0	no AI	0	no AI	0	0.3	luminal	NA
	a8333302	0	AI	0	Homo	0	0.56	luminal	2
	a8334702	0	NA	0	NA	0	0.48	luminal	NA
	a128487	1	NA	0	NA	0	0.36	basal-core	3
	a141230	0	AI	0	AI	1	0.51	basal-core	3
BRCA1-related subgroup
	Sample ID	BRCA2 germl mut	BRCA2.AI	BRCA1 germl mut	BRCA1 LOH	BRCA1 epigenetic silencing	GI index	Five biomarker phenotype	Tumour grade
	a124297	0	Homo	0	Homo	0	0.42	luminal	2
	a61335	0	no AI	0	AI	1	0.34	luminal	3
	a7571202	0	NA	1	NA	NA	0.43	doubleneg-NA	3
	a61826	0	AI	0	AI	0	0.41	doubleneg-H2	3
	a61381	0	no AI	0	AI	1	0.48	doubleneg-H2	3
	a123780	0	AI	0	Homo	0	0.32	basal-core	3
	a125072	0	AI	0	Homo	0	0.48	basal-core	3
	a61538	0	AI	0	AI	1	0.4	basal-core	3
	a7736402	0	NA	0	NA	0	0.39	basal-core	3
	a70741	0	AI	0	AI	1	0.35	5NP	2
	a141223	0	no AI	0	AI	1	0.41	5NP	2
BRCA2-related subgroup
	Sample ID	BRCA2 germl mut	BRCA2.AI	BRCA1 germl mut	BRCA1 LOH	BRCA1 epigenetic silencing	GI index	Five biomarker phenotype	Tumour grade
	a63103	1	NA	0	NA	0	0.36	luminal	2
	a7429602	1	NA	0	NA	NA	0.68	luminal	3
	a7430002	1	NA	0	NA	0	0.36	luminal	NA
	a7431002	1	NA	0	NA	0	0.42	luminal	3
	a7431302	1	NA	0	NA	NA	0.42	luminal	NA
	a7432802	1	NA	0	NA	0	0.43	luminal	3
	a7437102	1	NA	0	NA	0	0.61	luminal	3
	a8333202	1	NA	0	NA	0	0.65	luminal	NA
	a7562202	0	AI	0	AI	0	0.25	luminal	NA
