# Supplementary material for: Genomic profiling of breast tumours in relation to BRCA abnormalities and phenotypes
Source: Breast Cancer Res. 2009 Jul 9;11(4):R47. doi: 10.1186/bcr2334 (PMC2750106; doi:10.1186/bcr2334)
Supplement: Additional file 6 — An Excel file containing a table that lists genomic alterations characterising the distinct genetic pathways that were identified through cluster analysis of genomic profiles. [file bcr2334-S6.xls]

## Sheet: Table.3
Table 1: Genomic regions characterizing each of the identified subgroups
BRCA1-related subgroup
Chromosome	Band Start	Band End	Nucletide Start	Nucleotide End	P value	Alteration
4	p16.1	p16.1	9845140	9887909	0.0006753	loss
4	p15.2	p15.2	24060274	25827995	0.0006753	loss
4	p15.1	p13	28538970	42300524	0.0006753	loss
4	p13	p12	43959102	46531935	0.0006753	loss
4	p12	p12	48108264	48546812	0.0006753	loss
4	q21.21	q35.2	80048061	191221951	0.0003817	loss
5	p15.1	p15.1	16720266	17398515	0.0002914	loss
5	p13.3	p13.3	31563379	31595771	0.0002914	loss
5	p13.2	p12	36258667	46280947	2.82e-05	loss
5	q11.1	q33.3	49618425	159823971	1.937e-05	loss
5	q34	q35.1	167274946	168145887	0.0005136	loss
5	q35.1	q35.3	169445346	177588131	0.0001576	loss
10	p15.3	p15.2	2693167	3145306	0.000789	gain
10	p15.1	p14	6655221	8484927	0.000789	gain
16	q21	q21	63955297	64805083	0.0001576	gain
16	q22.3	q22.3	70675866	70955997	0.0002914	gain
X	p22.33	p22.33	11329	3048892	0.0003789	loss
X	p22.2	p22.2	9971068	10089510	0.0005271	loss
X	q13.1	q13.1	68387914	70215665	0.0006753	loss
X	q13.1	q13.1	71474862	71812261	0.0006753	loss
BRCA2-related subgroup
Chromosome	Band Start	Band End	Nucletide Start	Nucleotide End	P value	Alteration
1	p36.32	p36.32	3801374	5557380	0.000121	loss
1	p36.31	p36.22	6673097	10927109	0.000309	loss
1	p36.21	p36.12	13642764	21717373	0.000309	loss
1	p36.12	p36.11	23038081	23897635	0.000121	loss
1	p36.11	p36.11	25292584	26404220	0.000121	loss
1	p35.2	p35.2	30020783	31862763	0.0004606	loss
3	p26.3	p26.3	56932	2874569	0.0004606	gain
3	p21.1	p21.1	53527837	53881349	0.0007249	loss
3	p14.3	p14.2	57079161	58830900	0.0007249	loss
6	q14.3	q23.2	86099301	135204904	5.748e-05	loss
6	q23.3	q24.3	136646396	148863662	0.0002377	loss
6	q25.2	q27	155005064	170310227	0.0001226	loss
8	p23.2	p23.2	2284285	2723260	0.0006428	loss
8	p23.2	p23.1	5999598	6820183	0.0009465	loss
8	p23.1	p23.1	8155044	11296021	0.0009465	loss
8	q22.1	q22.1	93826143	97647208	0.0009465	gain
11	q14.3	q21	91513740	93522999	0.0001281	loss
11	q22.1	q25	99419628	134449656	0.000272	loss
13	q12.3	q14.3	30622926	51903522	0.0001281	loss
14	q24.2	q24.3	69875884	77751255	5.748e-05	loss
14	q31.1	q31.1	80450442	81186435	0.0009465	loss
14	q31.3	q32.2	87719946	97210108	0.0001226	loss
14	q32.2	q32.2	98565152	98765804	0.000215	loss
16	q13	q13	54905960	54981626	0.0007249	loss
16	q21	q22.3	64885873	71735176	5.826e-05	loss
16	q22.3	q23.1	72874458	74379438	0.0001701	loss
16	q23.1	q23.2	76321467	80529803	0.0006428	loss
16	q24.1	q24.2	84281830	85917504	0.0002377	loss
17	p13.3	p11.2	15602	20265548	7.532e-06	loss
17	q23.2	q23.3	56982827	58827088	0.0004255	gain
17	q24.1	q24.2	61139564	61686659	0.0009465	gain
17	q24.3	q24.3	67365605	67609034	0.0006428	gain
X	p11.4	p11.4	39497487	39988612	0.0007249	loss
X	p11.23	p11.23	48027025	48151583	0.0005763	loss
GII-high-III subgroup
Chromosome	Band Start	Band End	Nucletide Start	Nucleotide End	P value	Alteration
1	p36.33	p36.22	888776	12294803	4.399e-08	gain
1	p36.21	p33	14576199	48376243	2.384e-08	gain
1	p32.3	p32.3	53223765	55222181	2.661e-07	gain
1	p13.3	p13.3	109749231	109786848	0.0007696	gain
2	p25.3	p25.3	24514	425875	0.0004968	gain
2	p24.3	p24.3	14113257	14152684	0.0007696	loss
2	p24.3	p24.1	16673251	19715183	0.0007696	loss
2	p24.1	p24.1	19921030	20770774	6.575e-05	gain
2	p24.1	p24.1	21394406	23367461	3.483e-06	loss
2	p23.3	p23.3	24948602	27456464	4.09e-05	gain
2	p22.1	p22.1	40481611	41710234	1.606e-05	loss
2	p16.3	p16.3	49162035	53555646	0.000144	loss
2	p16.1	p16.1	56370459	58639642	0.0009921	loss
2	p14	p14	65835725	68056031	0.000119	loss
2	p13.2	p13.2	72573702	72823725	0.0007696	loss
2	p12	p12	76008412	84105163	0.000119	loss
2	q14.1	q14.1	114596870	118221029	0.000119	loss
2	q14.2	q14.2	120766549	121775687	7.267e-07	gain
2	q14.3	q14.3	122743873	127084715	1.862e-06	loss
2	q14.3	q21.1	127506394	131736773	0.0004968	gain
2	q22.1	q22.3	137681866	145921001	0.0001991	loss
2	q35	q35	218514771	220230809	1.106e-06	gain
2	q37.1	q37.1	231566695	233132306	0.0004093	gain
2	q37.3	q37.3	237930943	242696724	3.881e-05	gain
3	p25.1	p25.1	12831037	13907867	0.0003141	gain
3	p21.2	p21.1	51646433	52535679	8.004e-05	gain
3	q11.2	q12.2	95062293	102125433	0.0004968	loss
3	q13.13	q13.13	111625015	111754820	0.0004968	loss
3	q13.31	q13.31	115632721	116484427	0.0004968	loss
3	q13.31	q13.32	118532138	120074727	0.0003002	loss
3	q21.3	q21.3	130340967	130429257	0.0008035	gain
4	p16.3	p16.2	460690	3870031	0.0001108	gain
4	p16.1	p16.1	5750930	8766934	6.261e-05	gain
5	p15.33	p15.33	166927	3633593	3.414e-05	gain
5	p13.3	p13.3	31637672	32330868	8.004e-05	gain
5	q31.1	q31.1	132586615	132812672	0.0004278	gain
5	q31.3	q31.3	139105058	139310419	0.0004968	gain
5	q31.3	q31.3	140615141	141720050	2.9e-05	gain
5	q33.1	q33.1	148633370	150965038	3.483e-06	gain
5	q33.2	q33.2	153826853	154030379	9.315e-07	gain
5	q34	q34	160192481	166044895	0.0008035	loss
5	q35.1	q35.2	170683890	173107587	2.761e-05	gain
5	q35.2	q35.3	174791623	180814177	4.399e-08	gain
6	p21.33	p21.2	30533606	37882985	0.0002701	gain
6	p21.2	p21.1	39410914	44820209	1.773e-05	gain
6	q27	q27	166801602	170713498	8.004e-05	gain
7	p22.3	p22.2	169678	2781465	1.699e-05	gain
7	p22.2	p22.1	3941941	6459724	1.068e-05	gain
7	p15.1	p15.1	30623832	30902112	0.0004529	gain
7	p13	p13	43777256	45407188	2.589e-05	gain
7	p12.3	p12.3	47263693	47624194	0.0008831	gain
7	q21.3	q22.1	97452206	101924215	4.399e-08	gain
7	q36.1	q36.1	148137024	151803014	0.0001991	gain
7	q36.2	q36.3	154063655	158803231	3.329e-07	gain
8	p21.3	p21.2	21596553	23622201	1.81e-07	gain
9	q22.31	q22.31	93476495	93604811	0.0009921	gain
9	q31.3	q31.3	113278047	113710396	0.0007696	gain
9	q33.1	q33.1	117081266	118826344	0.0004968	loss
9	q33.2	q33.2	123856793	124176849	0.0001991	gain
9	q33.3	q34.13	126042281	133417587	0.0004529	gain
10	q21.3	q22.1	70349603	73762799	8.625e-08	gain
10	q22.3	q23.1	79005127	82330912	6.431e-05	gain
10	q23.1	q23.1	84121591	85114229	0.0004968	loss
10	q24.33	q24.33	105200110	105556903	0.0004278	gain
10	q26.3	q26.3	133177344	135195501	0.0008831	gain
11	p15.5	p15.4	76653	3361026	2.899e-06	gain
11	p11.2	p11.2	43898979	44290458	0.0008831	gain
11	p11.2	p11.2	46898088	47421152	0.0002625	gain
11	p11.2	p11.12	48339130	51419885	0.0002701	loss
11	q11	q11	54691177	56272722	0.0001368	loss
11	q12.1	q12.1	56823966	56983275	0.0004093	gain
11	q12.2	q12.3	60357419	62174037	0.0005015	gain
11	q13.1	q13.1	63548315	66639944	0.0003577	gain
11	q13.2	q13.3	68202642	69722170	0.0003141	gain
11	q24.2	q24.2	124150997	125941693	0.0009921	gain
12	p13.33	p13.33	45198	202621	0.0007531	gain
12	p13.33	p13.33	2550222	3309333	0.0007531	gain
12	p13.31	p13.31	5904630	6681060	0.0007531	gain
12	q13.11	q13.13	46383457	48805744	6.431e-05	gain
12	q13.13	q13.2	50447922	53146662	3.144e-06	gain
12	q13.2	q14.1	54512581	56536784	2.761e-05	gain
12	q24.11	q24.12	109599772	110339121	0.0001991	gain
12	q24.13	q24.21	111808392	112946718	8.625e-08	gain
12	q24.22	q24.23	115398233	116390837	0.0004278	gain
12	q24.23	q24.31	118940110	124339929	2.9e-05	gain
12	q24.33	q24.33	129046096	132143870	2.661e-07	gain
14	q11.2	q12	22342876	23997348	0.0004968	gain
14	q24.3	q24.3	75824236	76854473	0.0004278	gain
14	q31.1	q31.1	81471219	82073307	0.0007531	loss
14	q32.2	q32.33	98565152	105568643	3.405e-05	gain
15	q15.1	q15.1	38162659	38680070	0.0009921	gain
15	q24.1	q24.2	71751231	73843164	3.483e-06	gain
15	q24.3	q25.1	75625906	77114353	8.004e-05	gain
15	q25.3	q25.3	84570421	86032175	0.0004093	loss
15	q25.3	q26.1	86387480	89384640	1.057e-05	gain
16	p11.2	p11.2	29013177	29531556	0.0009038	gain
16	q23.3	q24.3	82512779	88813154	2.899e-06	gain
17	p13.3	p13.3	15602	218094	0.0001991	gain
17	p13.1	p13.1	7319822	9097822	0.0004278	gain
17	p11.2	p11.2	16723171	19499457	2.9e-05	gain
17	q11.1	q11.2	22570812	24513335	0.0004093	gain
17	q11.2	q11.2	26752916	26983172	0.0004968	gain
17	q12	q12	31689803	32367049	0.0001912	gain
17	q12	q21.2	34563872	35732241	0.0004093	gain
17	q21.2	q21.31	36752662	40821851	0.0008035	gain
17	q21.33	q21.33	45293462	46123467	0.0004529	gain
17	q22	q22	47619463	49437513	0.0004093	loss
17	q22	q22	50627532	51780399	0.0007696	loss
17	q25.1	q25.1	68882772	70602518	0.0001189	gain
17	q25.2	q25.3	72525797	78635290	0.0001189	gain
18	q12.2	q12.2	33131307	33372354	4.113e-06	gain
18	q12.3	q12.3	36871065	40855271	0.0008035	loss
18	q23	q23	74402492	76097757	3.144e-06	gain
19	p13.3	p13.2	39988	8599643	1.009e-05	gain
19	p13.2	p13.2	9828687	11533803	0.0002711	gain
19	p13.13	p13.11	12627084	19630064	0.0002711	gain
19	q13.31	q13.33	49900911	57147305	0.0002711	gain
20	p13	p13	31115	4736665	4.19e-10	gain
20	p12.1	p11.23	17440765	18490836	0.0001912	gain
20	p11.21	p11.1	22950131	25718952	6.431e-05	gain
20	q11.21	q11.23	29507548	37152154	0.0001108	gain
20	q13.11	q13.13	41555113	49062366	9.722e-05	gain
20	q13.31	q13.32	54692975	57790304	6.237e-05	gain
20	q13.33	q13.33	58981339	62431129	0.0001189	gain
21	q22.3	q22.3	41522700	46381025	0.0001894	gain
22	q11.21	q11.23	16627267	24178690	0.0004529	gain
22	q12.3	q13.1	34045440	38415522	1.068e-05	gain
22	q13.2	q13.33	39896033	49584578	5.676e-06	gain
X	p11.4	p11.4	39340895	40154072	0.0004278	gain
X	p11.23	p11.23	48953800	48993368	0.0004278	gain
X	p11.22	p11.22	53091752	53251475	0.0007696	gain
X	q12	q13.1	67621315	68545771	8.09e-08	gain
X	q28	q28	152280034	153470060	6.261e-05	gain
